# Supplementary material for: Dietary restriction rescues 5-fluorouracil-induced lethal intestinal toxicity in old mice by blocking translocation of opportunistic pathogens
Source: Gut Microbes. 2024 May 23;16(1):2355693. doi: 10.1080/19490976.2024.2355693 (PMC11123560; doi:10.1080/19490976.2024.2355693)
Supplement: Supplemental Material [file KGMI_A_2355693_SM9407.zip]

Archive with 2 entries (2 files):
- Tang and Qiu et al_supplementary table 1.xlsx
- Tang and Qiu et al_supplementary table 2,3.docx
