# Supplementary material for: Dietary restriction rescues 5-fluorouracil-induced lethal intestinal toxicity in old mice by blocking translocation of opportunistic pathogens
Source: Gut Microbes. 2024 May 23;16(1):2355693. doi: 10.1080/19490976.2024.2355693 (PMC11123560; doi:10.1080/19490976.2024.2355693)
Supplement: Supplemental Material [file KGMI_A_2355693_SM9407.zip › Tang and Qiu et al_supplementary table 1.xlsx]

## Sheet: young weight
The bodyweight records for youngAL and DR, before and after 5-FU treatment are shown in the table.
Day(s)	YAL1	YAL2	YAL3	YAL4	YAL5	YAL6	YAL7	YAL8	YAL9	YAL10	YAL11	YAL12	YAL13	YAL14	YAL15	YAL16	YAL17	YAL18	YAL19	YAL20	YAL21	YAL22	YAL23	YAL24	YAL25	YAL26	YAL27	YAL28	YAL29	YAL30
d-4	20.9	21	21.1	19.2	20.2	22	20.5	20.6	19.3	21.5	18.5	20.2	19.7	21.6	19.4	19.5	19.1	19.8	19.4	20.5	20	20	21.5	19.8	23	20.1	21.2	22.9	20.1	20.2
d-3	20.6	20.8	20.6	18.5	19.2	22.5	19.7	20	19.8	21.3	18.7	20.3	20.1	21.3	20	20	19.2	20	19.3	20.4	20	20	22	19.6	23.3	19.6	21.2	22.8	20.3	19.8
d-2	20.6	20.3	20	18.3	19.7	21.9	19.4	19.8	19.7	21.4	18.3	20.6	19.5	21.7	20.1	20.2	19.3	19.6	18.6	19.8	19.8	19.5	21	19.2	21.9	19.2	20.2	23.1	19.7	19.8
d-1	19	19.5	20.2	17.2	18.4	22	18.6	19.7	18.9	21	17.2	20.1	18.6	21.3	19.4	19.8	19.4	19.8	19.2	19.8	20.2	19.6	20.7	19.4	21.5	18.8	20.1	22.7	19.7	19.6
d0	17.8	18.4	19.3	17.2	17.8	21.7	17.2	18.7	18.7	20.6	16.4	19.8	17.3	21.2	18.3	18.5	18.3	18.9	18.7	19.6	19.9	18.2	19.9	18.5	21.2	17.8	19.1	22.4	18.9	19
d1	17.8	16.5	19.4	16.2	17.6	21.4	17.5	18.4	19.1	20.7	15.7	20	16.9	20.8	17.4	17.7	16.5	18.9	18.5	18.9	19.2	20.4	19.6	18.6	21.8	18.1	19.2	22.7	18.4	18.9
d2	15.4	16.1	19.9	14.9	17.9	21.6	17.8	18.4	19.2	21.2	14.7	20.1	15.6	20.6	17.2	17.2	15.9	19.7	18.3	18.2	20.2	20.6	19.3	18.7	22.3	19.3	19.6	22.8	18.3	19
d3		15.3	20.1		17.5	21	17.6	18.2	19.2	21.1		20.1	15.5	21.1	17.1	16.7	15.5	20.1	18	18	20.1	20.5	18.6	17.7	22.1	19.5	20.2	22.7	18.3	19.3
d4			19.3		14.9	20.5	15.6	17.7	19.9	20.7		19.7	14.2	20.6	17	15.4	13.5	20.2	17.5	17.5	20.1	18.9	18	15.6	21.2	19.8	19.1	21.9	18.9	18.6
d5			18.6			19.6		15.8	19	20.1		19.1		19.9	16.9	14.3		19.3	16.5	17.1	19.6	18.3	17.5		19.7	19.4	18.6	20.6	17.6	17.6
d6			18.5			19			18.7	18.9		18.5		19.3	16.7			19.2	16.2	16.8	19	18.2	17.6		18.6	18.5	17.9	18.5	16.9	17.2
d7			18.5			18.9			18.6	18.3		18.5		19				18.8			19.1	18.5	16.4		18.9	18.6
d8			18.6			19			18.9	18.5		19.3		19.1				19			18.9	18.3			19	18.6
d9			18.7			19.2			18.9	18.7		19.2		19.2				19.2			19.2	18.6			19.1	18.7
d10			18.8			19.8			19.5	18.9		19.8		19.3				19.6			19.3	18.8			19.8	19
d11			18.8			20.6			20.3	19.3		20.6		19.5				19.8			19.5	18.9			20.5	19.2
d12			19.3			21.5			20.6	19.8		20.6		20.1				20			19.6	19			21	19.3
d13			19.8			21.3			20.9	20.2		20.8		20.6				20.3			19.3	18.9			21.6	19.4
d14			20.3			21.6			21.2	20.8		21		21.2				20.3			19.8	19.6			22.5	19.4
d15			20.8			22.3			21.3	21.9		21.3		21.9				20.5			20.5	20.5			23.3	19.6
Day(s)	YDR1	YDR2	YDR3	YDR4	YDR5	YDR6	YDR7	YDR8	YDR9	YDR10	YDR11	YDR12	YDR13	YDR14	YDR15	YDR16	YDR17	YDR18	YDR19	YDR20	YDR21	YDR22	YDR23	YDR24	YDR25	YDR26	YDR27	YDR28	YDR29	YDR30
d-4	14	14.5	15.1	15	14.7	15.1	14.9	14.7	14.6	14.2	13.9	14.5	14.3	15.7	15	15	15.6	15.3	15	15.3	14.6	14.8	15.5	16.5	16.7	16.4	15.1	14.5	14.9	16.3
d-3	14.1	14.8	15.6	15	14.9	15.1	14.9	14.7	15	14.6	13.9	14.7	14.5	15.1	14.5	15.1	15.4	15	14.5	15.1	14.3	14.6	15.9	16.7	16.5	16.5	15.1	14.7	15.1	16.4
d-2	14.1	14.9	15.7	15	15.3	15.3	14.1	14.8	15.2	14.6	14.4	15	14.8	15.9	14.2	15.1	15.9	15.2	14.7	15.7	13.5	14.7	15.7	16.5	16.6	16.4	15.6	15	15	16.4
d-1	14.5	14.7	15.4	14.7	15	15.8	13.9	14.8	15.3	14.6	14.2	14.9	14.6	16.1	14	15.3	15.9	15.4	14.6	15.9	13.7	14.7	15.7	16.5	16.5	16.4	15.4	14.6	15	16.2
d0	14.7	15	16.1	15.2	15.6	15.6	14	15.3	15.6	14.7	14.3	15	14.7	16.4	13.8	15.8	16.3	15.3	14.9	15.9	13.2	14.9	16.1	16.8	16.9	16.5	15.8	15	15.5	16.2
d1	15.5	15.2	16.3	15.8	16.1	15.7	13.8	15.8	16	15.4	15.1	15.2	15.2	16.7	13.9	16.5	16.2	15.7	15.1	16.1	12.9	15.4	16.2	15.4	16.7	16.6	15.7	14.8	15.5	16.8
d2	16.1	15.5	16.5	15.5	16.2	15.7	13.9	15.8	16.1	15.5	15.1	15.3	15.3	16.7	14.1	16.5	16.3	15.9	15.2	16.7	12.5	15.7	16.9	15.3	17.4	16.8	15.9	15	15.9	16.5
d3	15.3	16.1	16.7	15.5	16.5	15.7	14.1	15.8	16.2	15.5	15.6	15.6	15.4	16.7	14.1	16.2	16.6	16.3	15.5	17.2	11.9	15.9	16.3	15.6	16.7	16.2	16.5	15.5	16.4	16.7
d4	15.5	14.9	16.2	15.2	16.3	15.5	13.5	15.1	16.2	15.1	14.7	16.2	15.3	16.7	13.4	16.4	16.5	16.2	15.4	16.5		15.8	16.4	15.7	16.8	16.3	15.9	15.1	15.1	16.2
d5	16	15.5	16.2	15.5	16.1	15.6	13.1	15.3	16.2	15.5	15.6	16.3	15.5	16.3		16.2	16.3	16	15.5	16.3		15.7	16.3	15.8	16.7	16.1	16.1	15.3	15.5	16.5
d6	15.9	15.4	16.2	15.1	15.8	15.1	13	14.9	15.6	15.1	15.7	16.5	14.6	16.5		16.7	16	16.3	15.8	16.5		15.6	16.5	15.6	16.9	16.4	16	14.7	15.1	16.2
d7	15.7	16.3	16.3	15.4	16	15.5		15.2	16	15.7	16.2	16.4	15.2	16.1		16.4	15.8	16.2	15.9	16.4		15.5	16.8	15.9	17.3	16.5	16.3	14.8	15.4	16.2
d8	14.8	16.3	15.7	15.4	16.2	15.5		15.3	16.6	15.7	15.9	16.3	14.7	16		16.5	16.2	16	15.7	16.5		15.6	17.1	16.2	17.7	16.6	16.6	14.9	15.5	16.3
d9	14.9	15.3	16.8	15.1	16.5	15.6		15.3	16.1	15.5	16.2	16.2	14.3	16.2		16.9	16.3	15.8	15.8	16.5		15.9	17.3	16.5	17.6	16.5	16.5	14	15.3	16.3
d10	14.9	14.6	16.5	14.9	16.4	15.1		15.2	16.2	14.8	15.9	16.4	14.5	16.3		16.5	16.1	15.7	15.9	16.3		15.7	17.8	16.8	17.5	16.4	16.6	14.2	15.6	16.2
d11	15	15	16.3	15.5	16.5	15.5		15.3	16.1	15.2	16	16.5	14.5	16.2		16.7	16.2	15.8	15.8	16.6		15.6	18	17	17.6	16.6	16.7	14.5	15.7	16.4
d12	14.9	15.2	16.2	15.3	16.3	15.8		16.2	16.2	15.4	16.2	16.8	15.1	16		17	15.9	15.9	15.4	16.4		15.5	17.6	17.2	17.7	16.5	16.8	14	15.8	16.8
d13	15.2	15	16.2	15.4	16.4	15.9		16	16.3	15.3	16.5	16.9	15.3	16.3		16.8	16.2	16.2	16	16.8		16	17.5	17.5	17.5	16.4	16.9		16	16.8
d14	15.2	15.3	16.3	15.8	16.6	15.7		15.8	16.5	15.4	16.6	16.8	15.5	16.4		16.9	16.2	16.3	16.1	16.7		16.2	17.6	17.6	17.6	16.5	16.8		15.8	16.7
d15	15.1	15.1	16.5	16	16.7	15.6		15.9	16.6	15.1	16.3	16.4	15.3	16.5		17	16.3	16.1	16.3	16.5		16.3	17.7	17.5	17.5	16.7	16.9		15.9	16.5
Day(s)	OAL1	OAL2	OAL3	OAL4	OAL5	OAL6	OAL7	OAL8	OAL9	OAL10	OAL11	OAL12	OAL13	OAL14	OAL15	OAL16	OAL17	OAL18	OAL19	OAL20	OAL21	OAL22	OAL23	OAL24	OAL25	OAL26	OAL27	OAL28	OAL29	OAL30
d-4	28.8	26.2	28.1	28.3	27.2	29.4	24.7	30.3	23.7	26.9	27.1	24.5	30.2	33.5	29.5	31	26.4	26.2	30.2	28.3	26.3	33.6	20.7	29.1	26.1	29.1	28.9	28.9	32	26.9
d-3	28.3	26.4	28.4	28.4	26.1	29.4	24.3	30.4	24	27.2	26.7	23.8	30	33	28.9	31.7	27.5	27.1	31.1	28.2	26.5	32.4	21	28.8	24.7	29	29	30.1	31.9	26.7
d-2	27.8	25.7	27.5	28.1	25.7	26.8	24.8	29.6	23.8	26.7	26.3	23.6	29.5	32	28.9	31.7	26.9	26.6	31.1	28.1	26.5	31.7	21.6	29.1	25.6	29.3	29.1	29.4	32.2	24.7
d-1	28.3	25.9	27.3	27.6	26.6	25.2	25.1	28.7	24.3	27.5	26.2	23.7	30.2	32.9	28.5	31.7	26.2	25	31.2	27	26.6	30.6	21.6	28.9	25.6	28.5	29	29.7	32.9	23.1
d0	28.1	26.1	27.3	27.4	26.2	23.7	24.3	29.3	24.3	28.2	26.2	23.3	29.6	32	28.3	31.2	26.5	25.5	30.8	27.2	25.2	29.6	21.3	28	25.2	26.7	28.1	29.8	31.7	23
d1	27.6	25.8	26.7	27	25.1	21.5	24.1	28.5	22.1	27.4	26.1	22.7	29.5	31.9	27.1	31.1	26.5	25.5	31.3	26.3	23.8	29	21.6	28.6	24.2	25.9	28	30.6	32.5	22.1
d2	27	25.5	27.5	26.3	24.5	20.8	22.3	27.6	19.3	25.8	25.8	22.2	29.4	31.8	26.1	30.1	25.9	25.7	29	25.7	24.3	27.9	21.3	27.9	22.5	24	27.8	28.8	31.4
d3	23.8	23.2	25.7	25.7	22	20.5	20.6	26.1	17.6	26.3	25	22	26.3	28.6	24	27.1	24.3	23.6	26.5	23	23.7	25.3	19.1	25.7	21.8	23.2	24.5	26	28.3
d4	21.7	20.1	22	23.4	21.6		20.3	24.8		26.9	24.3	21.3	25	26.3	23.8	25.7	20.8	22	24.7	22.8	20.2	24.6		23.6	21.3	22.7	23.5	24.6	25.5
d5				22.1				23.1		26.5	23.3		24.3	24.1	23.1	23.5			22.4			23.8		23.4				23.5	24.8
d6										26.2
d7										27.5
d8										27.3
d9										27.8
d10										28
d11										27.6
d12										27.2
d13										27.9
d14										27.5
d15										28.1
Day(s)	ODR1	ODR2	ODR3	ODR4	ODR5	ODR6	ODR7	ODR8	ODR9	ODR10	ODR11	ODR12	ODR13	ODR14	ODR15	ODR16	ODR17	ODR18	ODR19	ODR20	ODR21	ODR22	ODR23	ODR24	ODR25	ODR26	ODR27	ODR28	ODR29	ODR30
d-4	23.5	23.9	23.4	21.5	21	21.6	20.7	26.9	26.3	22.9	23.1	24.4	23.5	22.4	24	23.2	19.4	22.3	19.7	22.1	22	22.3	21.9	23.5	22.2	22.1	23.4	21.9	24.6	21.4
d-3	23.7	24.9	23.1	21.6	21.3	21.8	20.7	26.8	26.1	23	23	24.3	23.7	22.1	23.9	22.9	19.5	21.9	19.5	22	22.1	22.3	21.9	23.4	21.8	22.2	23.2	21.9	24.9	21.8
d-2	23.5	24.6	23.4	22	20.9	21.7	20.8	27.3	26.7	24.4	23.8	25	24	22.2	24.2	23.2	19.2	22	19.1	22.6	22	22.3	22.3	24	22	21.8	22.9	21.8	24.7	21.6
d-1	23.8	25.4	23.3	22.4	22	22	20.7	27.6	27	24.3	23.2	25.2	24.6	23.3	25.3	24.1	19.7	22.7	19.6	22.4	22.2	22.6	22.2	25.6	22.3	22.4	23.1	22	24.5	22.7
d0	23.9	25.4	23.2	22.8	21.8	22.6	20.7	27.5	26.7	23.7	23.5	25	24.7	22.8	24.8	23.7	20.5	22.8	19.6	22.5	22.1	22.6	21.9	25.3	22.5	22.8	24	22.1	25.2	22.7
d1	24.1	25.7	23.5	22.4	21.3	22.1	20.4	27.2	26.8	24.1	22.8	25.1	24.9	22.7	25	24	21.2	23.4	20.4	23	22.6	22.9	22.6	24.5	23	23	24	22.4	24.9	22.4
d2	23.5	25.5	22.9	22.1	21.3	21.9	20.7	27.2	26.5	23.5	23	24.8	24.2	22.4	24.1	23.6	21	23.4	20.2	22.7	22.2	22.4	22.4	24	22.4	22.6	23.5	22.3	24.8	21.9
d3	23.8	25.5	22.4	22	21	22.3	20.6	27.3	26.7	23.7	23	25.3	24.1	22.2	25.3	24	21.4	22.8	20.4	22.3	22.2	22.1	22.1	24.8	22.7	22.8	23.8	22.9	25.2	21.5
d4	23.7	26.1	21.9	22	21	22.5	20.6	27.1	26.4	23.4	23.4	24.9	23.9	21.1	25	23.7	21	24	19.2	22.4	23.4	22.3	22.8	23.9	23	23.4	22.4	23.4	25.3	21.9
d5	23.5	25	21.9	21	20.6	20.9	20.3	27.3	26.4	23.5	24.3	25.4	23.4		24.9	23.8	21.3	23.4		23.4	22.8	22.5	22.6	24.7	22.4	23	21.8	23.2	25.4	20.8
d6	22.7	25.1	23.3	20.6	21.2	20	18.5	26.4	25.8	23.8	23.8	24.9	23.5		24.5	24.2	21.5	23.8		23.6	23.4	22.8	22.7	24.6	21.7	22.1	22.1	22.8	24.1	21.1
d7	22.9	26.6	22.8	21.9	21	18.6		26.3	25.6	24.2	24.2	25.1	23.8		24.8	24.3	21.4	23.4		23.4	23.2	22.4	23.4	24.3	21.4	22	22.8	22.7	24.2	21.6
d8	23.2	26.4	22.3	21.9	21.1	18.7		26.8	25.4	24.5	24.5	25.3	24.2		23.8	24.5	21.6	23.6		23.5	23.1	22.3	23	24.5	21.6	22.3	22.2	22.7	23.8	21.7
d9	24.1	26.1	19.2	22.6		20		25.7	26.2	24.6	24.6	24.9	24.1		23.7	25.3	21.8	23.8		23.6	23.6	22.9	23.6	24.9	21.3	22.4	22.6	22.9	24.1	20.4
d10	24.7	24		22.8		22.6		25.9	25.6	23.8	24.3	24.8	24.5		24.3	25.4	21.6	24.1		24.3	23.7	23.4	23.4	23.4	22.4	22.4	22.7	23.4	24.3	19.5
d11	24.3	24.2		22.5		21.4		26.1	25.7	24.9	24	24.7	24.6		24.4	25.1	21.7	24.5		23.9	23.4	23.6	23.6	23.8	22.3	22.1	22.3	24	24.5	19.8
d12	24.1	24.3		22.4		22		26.5	26.1	24.7	24.8	24.8	24.5		24.5	25.8	21.3	24.3		23.4	22.9	23.5	23.7	24.6	22.5	21.9	22.4	23.6	24.3	18.4
d13	24.5	24.5		22.3		22.1		26.8	26.7	23.5	23.4	24.5	24		25	25.7	22.1	24.8		23.6	23.5	23.4	23.1	24.5	23.4	21.8	22.9	23.6	24.6
d14	24.3	25.2		22.5		21.8		26.6	27.2	23.7	23.4	24.1	24.3		24.8	25.4	22.3	24.1		24.1	23.6	22.7	23.4	24.3	23.6	21.7	22.4	23.4	24.8
d15	25.1	25.3		23.2		22.4		26.4	27	23.4	23.7	24.3	24.5		24.6	25.3	22.4	24.5		24.3	23.8	22.6	22.9	24.7	23.1	22.3	22.3	23.9	24.2
